# Supplementary material for: Association Mapping of Main Tomato Fruit Sugars and Organic Acids
Source: Front Plant Sci. 2016 Aug 26;7:1286. doi: 10.3389/fpls.2016.01286 (PMC4999453; doi:10.3389/fpls.2016.01286)
Supplement: Table S2 — Detailed information for 182 SSR markers used for association mapping in this research. [file Table2.XLS]

## Sheet: Sheet1
Table S2 Detailed information for 182 SSR markers used for association mapping in this research.
Marker	Forward sequence (5' to 3')	Reverse sequence (5' to 3')	Chromosome	Positiona
SSR92	AAGAAGAAGGATCGATCGAAGA	TCATGACCACGATACTACATGTTTC	1	0
TES856	GAAACAAAACCCGAAACGAA	AACCACCACTCTCATCACCC	1	12.24
SSR266	CAAGTTCACCTCATTTGACCC	TGTGTGAGCACTAAAGGACGA	1	32.7
TOM202	TGGAAAGAAGCAGTAGCATTG	CAACGAACATCCTCCGTTCT	1	41
TGS635	GTCCACATGATACAACAATTGTGAC	TGGTGGTGGAAAGATCAAGA	1	50.18
TGS454	GAGTGTGTGTGTTCGTGCGT	AGCATTTTGATTGATAGAATTGAGG	1	60.48
TES291	CCACATTCTTCTCCCTCCTC	GGGTTTCTTTGCCTTTGGTT	1	62.09
TES1192	ATCGGTGTGTACTTCTGGGG	GCATTAACTAGAGAAAAACAGAGGG	1	63.58
TGS1156	GTCGTGTGTGGACGTTGATTT	TGTTATAGCACATGGATAGAGGTTTT	1	82.91
TGS127	GTCAATGAACGTGCTGAATTCTT	CATTGTGTATCTTCACAACTTCCA	1	89.48
TES1683	TCCCTTTTTATTTCCTATTCATCA	GATGAACGCTTTAATCGGGA	1	128.97
SSR37	ATTGAAGACCGAAACGGTTG	CTGATAAACCCGGCAAGACT	1	131
TES1791	GTGTAGAGCCAAATTGCCACA	CTTGTTTGACCCCCACAAAC	2	6.42
TES332	GCGATTTGAGAAATCAAAGATTGT	AAAAATGGGAAAGCGGAACT	2	12.05
TES872	GTGCAGGTATGTCTCACACCA	TTGCAAGAACACCTCCCTTT	2	32.28
TGS1372	CGTGGATCTTAAACCGGGTA	GAAGAAATGTGCATAAGAAGTTGA	2	44.32
SSR20	CGCCTATCGATACCACCACT	ATTGATCCGTTTGGTTCTGC	2	58
SSR32	CGCCTATCGATACCACCACT	ATTGATCCGTTTGGTTCTGC	2	58
TES458	GCACCCTTTTCCCAAAAAGAA	CAGGGTCATCAAATCCAAGC	2	64.79
TES742	AAAAACGTTGACCACCTTGC	GCTGGTGGTTTTGATGGACT	2	68.06
TES234	GCTGGTTCCCTTCAAATCAAGA	CAGTGATTTTGTGGGGTGTG	2	70.81
SSR26	GCATCCCAAACAATCCAATC	TCCACTTTCAAGATCAGAGCAA	2	77.5
TGS1548	ACGATCACACGACAGAATGC	GTCTGGGGAAGCATGTGACT	2	77.52
SSR331	GAGGACGACAACAACAACGA	GACATGCCACTTAGATCCACAA	2	78
SSR598	TGGAAAGAAGCAGTAGCATTG	CAACGAACATCCTCCGTTCT	2	78
TES992	GATGGACTGGCTCTGGCTCTA	TCACCATCACTGCTTCCATC	2	79.87
TES1276	GTCAAGCTTCTCTTTAATGGCA	TCACTCCCACATATGGCTCA	2	82.99
TES1579	GTGCTCTTCTATTCACACTAGCCC	CTTCGGGTGCTAATAGCTGG	2	89.16
SSR287	AGGTTGATGAAAGCTAAATCTGGC	CAACCACCAATGTTCATTACAAGAC	2	107
TES88	GCATGTTGTGGCACTACGACC	AGCTGCTTGCACAGATGATG	2	156.68
LEta016	CTCTCTCAATGTTTGTCTTTC	GCAAGGTAGGTAGCTAGGGA	3	NGb
LEgata001	TTCTTCCCTTCCATCAGTTCT	TTTGCTGCTATACTGCTGACA	3	NG
TGS740	GCTTCATACCAAACACGCCCT	TGTCCAGCACACTAAAAGCG	3	1.69
TGS827	TGCATTTGAAGTCAAACAAAGA	GCAATAACGCCCAAGATGAT	3	4.42
TGS420	TCTGAAAGTACCATTGCCCA	GGAATGCTGACAAGGCATTA	3	21.07
TGS3492	GCAAGCTTGAAACCTTCGTG	AGGTTAGGGGTTAACGTGGGT	3	28.11
TGS500	GCTCTTTGGAGGGTGTTTCA	AGGATGAAGTCCACGTGGTTA	3	42.45
TGS207	GCTTTCTATCATTTAGTACAAGCACAAC	TTTTGCACAAGCTTTTGACTTT	3	60.74
SSR111	CCGTTCTTGGTGGATTAGGA	AAAGAGTGAAATGTGCACAGAC	3	73.9
TES56	GTGTTCAGCCAACGACATCAT	TTTTGATCGTTGCCTTTTCC	3	85.69
TES748	GACCATTTCTAACCGCACGAC	TTCGTTCGTTCATTCATTCA	3	88.04
SSR320	ATGAGGCAATCTTCACCTGG	TTCAGCTGATAGTTCCTGCG	3	107.3
SSR601	TCTGCATCTGGTGAAGCAAG	CTGGATTGCCTGGTTGATTT	3	108.7
TES835	GTTATCGGTTGAACGAGGGA	TAGCGGAGAGGACAGTGGTT	3	123.55
SSR296	CCGGAACAAGTCCCTTCATA	TCAGCCAAGTTCATGGTACATC	4	9.9
TES1741	AAGAGGATAAAGAACAAAGGGGA	GTTGTTTCCGATGGACCCTA	4	12.77
SSR43	CTCCAAATTGGGCAATAACA	TTAGGAAGTTGCATTAGGCCA	4	15
SSR133	ATGCCTCGCTACCTCCTCTT	AATCGTTCGTTCACAAACCC	4	30.6
TGS2910	GAGACATGATAATCAGACGATACATAAA	CCAAGAGCACAAAAACATCC	4	34.88
TES484	GACATGAGCCCAATGAACCTC	AATGAAGAACCATTCCGCAC	4	37.2
TES734	GTAACCAGCAATGGAAGAGCC	CACGGCCTTTTCTATACCCA	4	50.9
TGS602	GTCGAATGTCACCCTGCATAA	TCTGTACTTCAAATTGTTTGCCA	4	51.9
SSR306	TGCAGTGAGTCTCGATTTGC	GGTCTCATTGCAGATAGGGC	4	56
TGS292	GTTAATGGATCCAAGGGCAAG	CCAACAGCTTGTTGTTGCTG	4	65.43
TES287	GTCTTCCCAACACATCTTCCC	TTCGCTGCTGTCAATAAACG	4	69.72
SSR150	ACATGAGCCCAATGAACCTC	AACCATTCCGCACGTACATA	4	115
SSR188	TGCAGTGAGTCTCGATTTGC	GGTCTCATTGCAGATAGGGC	4	135.5
TES363	GTGATTGATGGAAGAAACCGA	ATGACATGAGCTCCACCACA	5	1.54
SSR323	CAGCCCAAATAACACGTCTCT	GGCAACGAAACTGTCATCAA	5	12.3
SSR325	CCATTGACAGCCCATTATCC	TGATGTGAAAGAGTTGATGAGG	5	18.5
SSR13	GGGTCACATACACTCATACTAAGGA	CAAATCGCGACATGTGTAAGA	5	28
SSR41	TCTCTGAAACGAGACAGAGGAA	AGTACGTCTCCCATGGCTGT	5	34
SSR115	CACCCTTTATTCAGATTCCTCT	ATTGAGGGTATGCAACAGCC	5	35
TGS364	CATCGCGTATTCGTCCTCTT	GACTTAGTTCTTGCTTATGTTTCCA	5	46.19
TGS645	GTGAATCCATTGAGCTTTGAGG	CCAATGAGAGGGATTTTCAGA	5	60.23
TES358	GTTTTCCTCTCCATTTTCTTCCA	AATGGTGCACCCAATGAATC	5	60.96
TES62	GCAGCCTACAACCCTCAAGAAA	TCAAATCGAAGGGATTCCAC	5	73.73
TGS639	GCAGCCTACAACCCTCAAGAAA	TCAAATCGAAGGGATTCCAC	5	74.02
SSR590	TCTCAAAGTCGTTCCTTCTTGA	GGAAGAGAAACGCGGACATA	5	107.5
TGS1606	TCTCAAAGTCGTTCCTTCTTGA	GGAAGAGAAACGCGGACATA	5	119.37
TES99	GCGCCTAAGCCAAAAACACAT	TCCAAACACAAAACTCTTGGA	5	125.75
TES671	TCTGCTGATGCTGTTCTTGG	GAGAGACGTCGAGAGAAAGTCC	5	134.17
TES628	GTCTCCTCGTTTATCCACGCT	TTCTCCACTTATGTGATTATACTGGG	6	2.23
SSR342	TCGTCGACCTAATCACACGA	TCAACTGCGACACTCTCCAC	6	19.1
TGS266	GTGTAAGCAACCGCCATGTTA	TTTCGATTTAGGTGAACACGA	6	32.26
TGS862	GTATGCAGTGGCGAAGTCAAG	CATATAGTCAGGGGCGGAGA	6	32.36
TES157	CAGAAAACTCCAGTTCCCCA	GGGGTATTCCTAACAATAATCTGG	6	32.7
SSR128	GGTCCAGTTCAATCAACCGA	TGAAGTCGTCTCATGGTTCG	6	35
TES1179	GCCAATCGCTAAATCCGCTTA	CACCAAGCCTCCTAATGCTG	6	40.18
TGS467	GATATGAATCGGGTTGGCTTG	CGTCCATCTTGTTGGCTCTT	6	42.82
TGS760	GAAGAGAACTGAGCAAGGGAAGA	TTTTCAGTCATCTCTCCCGC	6	56.61
TGS993	GTTGCATCATCAACATAGCTGC	AAGACATATCCTGGAAAGAAAACA	6	60.81
TGS2894	GTAGGGAACCGTCACCAATTC	TGGTTCAACCTGCAACTGAC	6	60.98
TES494	GCAAATTTGAAGGACTCTTGTGAG	CCCTTACAATGGTGGCATCT	6	61.63
TES816	GTGACACCAACAGAGGCTGAG	CCAAACATGAGCAAAACTGTC	6	67.53
TES1899	GTTCAAGGGAACCAACTCCAG	TCAATTCAAAAAGTCAACCATGA	6	70.98
TGS3488	GTGGGTTTTGAAAGGTAAACCA	TATTTTGGGCTCAGTCCTCG	6	75.85
TGS1113	GTTCGATTCTTCAAACACACCTTT	TTGAAGCTGCACTCAATCCA	6	76.78
TGS1973	GTTCTGCTCTGATACCATGTTGAA	TGCAATATACAATACACAGTTTTCTCA	6	80.07
TES945	GGTACTGGACTAGAGGGGGC	AGGGAAGTGATGACGACCATT	6	87.82
TGS2911	GTTTTATCCCGGGTAACAAATG	AGCACTAGCATGTCCAGTTGAA	6	93.92
SSR122	ACGGGATTGTACCCAATCAA	AGGGTTTGAAGAGGAGGAGG	6	101
TES520	GTTCTTGTGTTTTTCTCTTCTTCTTCA	ACACCAGACCAAGAACATGC	7	0.04
TES178	GGAGGGATCGTCATCGTCTA	TTGGCTTTAATTGTCCAGCC	7	1.45
SSR276	CTCCGGCAAGAGTGAACATT	CGACGGAGTACTTCGCATTT	7	18
TGS3387	GAGAAGTACCGAGTGGGGGAT	ATGGACCAGGAATGCAAAAC	7	27.71
TES903	GATCGATGGGAAGGCTGA	ACTTGAGCCTCTGGGAACAA	7	40.9
TGS925	GATCTTGACAGGGTGGCTTTG	TCCACCAATCACAACAATCC	7	41.54
TES1755	GCAACCCATGAATCCATATTGC	AACAGCCACAAGATGCAGTG	7	42.6
TES1075	GTCAACTCTCATTGAACCCCC	CGGAGAAGATGAGGCAAAAA	7	52.51
TGS1181	CCGGAGAAGGAATGAAAACA	GTTAATTGCTTGGAGCAGCC	7	54.09
SSR45	TGTATCCTGGTGGACCAATG	TCCAAGTATCAGGCACACCA	7	60
TGS821	GCTATTCATACGCGCTACCCC	AGAACCTTTTTGGGAGAGCA	7	71.48
SSR45	TGTATCCTGGTGGACCAATG	TCCAAGTATCAGGCACACCA	7	75.5
TES1521	GTCAGAGCAGAAAAAGTGGCA	CCTGGCTCTTGACTTTGAGG	7	79.06
TES1718	GAGCCTAGGGTTTCTTCACCC	TGCTTCACATGTACGTTTCCA	7	93.94
TGS2259	ACGCAAGCTGAAGCCATAAT	GTCTCCCTGCTGCTTACTGC	7	97.33
SSR344	TGTTGCTCGAACTCTCCAAA	CATAGGAGAGGTAACCCGCA	8	4
TGS868	CCTGGGCAGATATTTCAGGA	GCTAAAGGCAAGCGAATGAC	8	6.57
TGS202	GTGATTGTGGCTTTTGTTAAGGA	TGGATCGTGAAAATCGCATA	8	7.56
TES1427	GTTGGTGGGAGAGAAACCCT	TGCCATTACAAGCACAAGGA	8	16.59
TGS2132	GTTTTCACCTCGCACTTGGT	AGCCTTGTTGGTACTTGCCAT	8	19.52
TGS354	GTTGGTCTTCATGGTTTTGTCA	AAACTTTCACAGCAGTGGGG	8	30.65
TGS607	GCCCCTTTCTCCCAGCTTCTA	TCCCAAACATGGGATATGAA	8	37.89
TGS3361	TGACAAGCTCGGCTTATTGTT	GAGAAGCGGAGAGAAGCTCA	8	48.2
SSR38	GTTTCTATAGCTGAAACTCAACCTG	GGGTTCATCAAATCTACCATCA	8	61
TGS2194	GAACTCCCTGATGGAGCAAC	AGTCCTCCAACCACAAAGTCC	8	71.85
TGS947	GCTTCCTTGAAAGATGGAAAA	TGCATTGATTTTATGAACTGACAA	8	72.56
TGS2002	GACTGCAGCAGCCACTTCTTC	CCCACGATGATGTTACGTTG	8	81.5
TES786	GTATGGAGAAAACCGGAGGTG	CGGGTTTAGCACGTTTTGAT	8	99.13
TES2003	GCAGAACCCCACATTGCTTTT	ACCCTCAACCCACAACAATC	8	101.41
TES36	GGACCAAGCGAAGTTGGATA	CGAGTGTTTCGCTTCTCCTC	9	0.73
TOM166	GTGGTAACGGCAAAGGGACT	CTTATGGCCTTAGCAGCCAG	9	3.1
TES36	GGACCAAGCGAAGTTGGATA	CGAGTGTTTCGCTTCTCCTC	9	4.22
TGS1629	GCAACTTTGTGTGGTTGGAGG	TGGTGCAAATGGTAATTGGA	9	6.41
TES719	GATTCCCGGAAAGAGAAAAGG	TGCCTTCTCAACACGAACAG	9	6.95
TGS801	GCTGGGCAAGAAATTTCGGTA	TGGTCTCTTCCGAGCCTCTA	9	8.73
SSR142	CGAACAGATGCATAGATGAAGA	ACGGTGTGGACTCATGTGAA	9	16.5
TGS1032	TTCAGCAAACCTTCTTTTTGG	GGAAGTGTTCTGCTGCACTG	9	30.1
TGS1380	TGTCAATTGTGAGCTTTGGTG	GGTCATCAACCGGTCATGTT	9	49.16
TES340	GACCCTCCACAAGTTCCACAG	AACTTTGTGAGATCACGGGC	9	49.98
SSR237	ACCAAATGGAAATGGGTCAA	CCCTAAGACTAACGACAACCAA	9	50.37
SSR28	GGATTTCTCATGGAGAATCAGTC	TCCCTTGATCTTGATGATGTTG	9	50.45
TES1246	TGTTAAATCCGTGAAAGAGCA	GCCTCTTTGGCCTTCTTCTT	9	54.71
TGS781	GTTTGCCGTAATTTTTGCCT	AGGTTGATACTTGAGAGATATAGCAACA	9	55.38
SSR110	TGTAACGTCAAACTTCAGGTG	CTCCGCAATGTGTTGTATGG	9	55.7
TGS1713	GAACTTCCCACCACCAATCAC	AGCACCAACAATAACAGGGC	9	56.86
LEaat003	TACTATTCGAGGATTCACGTC	TATCCAAAGGAGAATCATCAT	9	63.9
TGS560	GTTCATTCTCAATGTAACGATGGAT	TTGGAAATTGGAACTTTTCTAACA	9	78.87
TES623	GCGGGATATTCAACTAGGGCA	CATCAAAAACTCATTTACTCGCA	9	83.56
TES1028	GTTGAAATGGGGTTGTTGGTT	ACTTTTAGTATCCATTCCTCCAAA	9	83.73
TES562	GAGGAACAGGTCTAGCAGGCA	ATAACCGTGATTGTCCCGAA	9	92.73
SSR599	GGATTTCTCATGGAGAATCAGTC	TCCCTTGATCTTGATGATGTTG	9	103
TGS738	TTTCAGAACCTCAATGGGGA	GTTCCGGTCTTTTGCAATGT	10	1.6
TES1174	GACTTTCAAAGCAGAGCCCAA	TAGCGAGATTTGAAGCAGCA	10	1.75
SSR596	TTCGGATAAAGCAATCCACC	TCGATTGTGTACCAACGTCC	10	18
TES1534	GACTCTCCAATGCGTGAATCC	ATCATGAATCGTAGACCGGC	10	21.3
TGS656	CTGACTTTGCAGTATGTGCCA	GCTCGATCGACTAGATGCCT	10	22.15
TGS551	AATGAATGGATGGGATTGGA	GCTACGCCATTGATGATCTG	10	32.33
TES1407	GCCAATAAGGGTTTTCTCTTCTC	AACCAAGAAAGGATCCACCA	10	42.91
TGS1263	GTGTGGTTTCATCCCCATTTT	CATGAAGAGCCCCCAATTTA	10	43.63
TES40	GTCGAAACGGAGTTTGGGTA	TGGATGAAATTGACACCGAA	10	56.34
TES250	TTGATCGGAGAAAACTGCAA	GAATAGAGACGTGCGAAGGC	10	70.84
SSR223	TGGCTGCCTCTTCTCTGTTT	TTTCTTGAAGGGTCTTTCCC	10	78.6
TES718	GTGGTGTACCAGCAAGATTGG	TGAATTACAAGCCTGGAGCA	10	83.6
TES1966	GACCATGGCCTCCTCCTCTAT	CGCAAAAAGGGAAAAATGAA	10	88.92
SSR599	ACTCACCATGGCTGCTTCTT	TTTCTTGAAGGGTCTTTCCC	10	103
SSR80	GGCAAATGTCAAAGGATTGG	AGGGTCATGTTCTTGATTGTCA	11	16.8
TGS2757	GTGGCCTAATTTCTTTACGAACG	CACACACACACACACACACTCA	11	24.49
SSR46	GCTTACTCTCCAATGGCGGAC	CGATTCAGAAGGCGAAGAAG	11	40
SSR74	CCGAGGCGAATCTTGAATAC	GCACCATCTCTTGTGCCTCT	11	40
TES6	GCCTTTTCCCACTTATATTCCTCTC	ACACATACGACGTTCCGTCA	11	49.76
TES344	GCCTTTTCCCACTTATATTCCTCTC	ACACATACGACGTTCCGTCA	11	51.42
TES246	GCGATGGAAAGAAGCTTGGAG	CAGACCGTCTCTAATAGACCCAA	11	63.67
TES1449	GCCGAAGAAGCAGAAACAAC	AGCTTCCTGTTCTGGAACGAC	11	73.38
TES124	GGGATTGAAGGTTTTGGGAG	TGCATTTCATCACTTGGTGC	11	73.69
TES95	ACCACCAAGCCCTAAAATCC	GCCATTGACAGCACCTTCTT	11	74.03
TES813	GCATCTCATCATGGCCTTTT	TAATTGGGAAGCAAAGTCCG	11	93.3
TES713	GCAAGGAGGCTCAGAAATCCA	AAAAGGCCATGATGAGATGC	11	97.82
TGS830	TTCTTCTCCTCCACCAACAAA	GGATAATTCGAGTTTAAACCTTTCAG	11	110.22
TES1695	GACCCAAAAGTTGCAGAATCG	AGCAGGCCACAGTTTAGAGC	11	117.02
TGS2978	GTTCTAACCTTTCATCGATGCCT	ATGACACGAGCGAAAATGAA	12	14.95
TES618	GTTCGCTAGTGATCGGTTGAA	CCTTAGCAGGCGTAGATTGC	12	15.07
TES27	GAAACAACAAGTGCTGCATGG	CTTTTCCATTTATCCCGTAAAA	12	21.44
TGS153	GTTTCAACCAATATCTCGCCA	TTAGAACCTCCTGCAAGTCCA	12	28.96
TGS879	GTGAACAAGCAGGGGTTGAG	AAGGGTTCAGAGGTGGGTTC	12	31.82
TGS2885	CATGCCAACTCCCCTATTCT	GGTTTTGAACTCGCAGCTTT	12	32.04
TGS3266	GATTGATGGCTTCGTTTGGAG	TACACAATTCACCCAAGGGC	12	50.33
TGS2450	GCTTCTAGCTACGCCTGTGG	CCAACCGAATACAGGACGAT	12	60.49
SSR345	AAGCCAAGCTCGAACCTGTA	ATCCATGCTGTCGCTTTCAT	12	72.5
TGS838	GCCATCAGGATCTTTAGCGGA	TGTAGGTAGCGCCATTAGGG	12	92.9
TES620	GACACCAAGCAAAATTGGAGG	TAACCACCAATTCCACCACC	12	108.97
a Genetic distance of the marker was found in web http://www.solgenomics.net
b The position of marker were not found on web: http://solgenomics.net

## Sheet: Sheet2
TGS454	TGS454	1	60.48
TES291	TES291	1	62.09
TES1192	TES1192	1	63.58
SSR37	SSR37	1	131
TES1791	TES1791	2	6.42
TES332	TES332	2	12.05
TES88	TES88	2	156.68
TES1683	TES1683	1	128.97
TES56	TES56	3	85.69
TES748	TES748	3	88.04
TES62	TES62	5	73.73
TGS639	TGS639	5	74.02
SSR590	SSR590	5	107.5
TGS1606	TGS1606	5	119.37
TES786	TES786	8	99.13
TGS2002	TGS2002	8	81.5
TES1174	TES1174	10	1.75
SSR596	SSR596	10	18
TES1534	TES1534	10	21.3
TGS656	TGS656	10	22.15
SSR80	SSR80	11	16.8
TES1407	TES1407	10	42.91
TGS879	TGS879	12	31.82
TGS3266	TGS3266	12	50.33
TGS838	TGS838	12	92.9
TGS2885	TGS2885	12	32.04
TES718	TES718	10	83.6
TES1966	TES1966	10	88.92
TES620	TES620	12	108.97
TES99	TES99	5	125.75
TES671	TES671	5	134.17
TES945	TES945	6	87.82
TGS821	TGS821	7	71.48
TES178	TES178	7	1.45
TGS2911	TGS2911	6	93.92
TES520	TES520	7	0.04
TES1521	TES1521	7	79.06
SSR45	SSR45	7	60
TES1427	TES1427	8	16.59
TGS2132	TGS2132	8	19.52
TGS354	TGS354	8	30.65
TGS607	TGS607	8	37.89
TGS3361	TGS3361	8	48.2
TGS2194	TGS2194	8	71.85
TGS947	TGS947	8	72.56
TES2003	TES2003	8	101.41
TES623	TES623	9	83.56
TES1028	TES1028	9	83.73
TES562	TES562	9	92.73
TGS738	TGS738	10	1.6
SSR599	SSR599	9	103
TGS1263	TGS1263	10	43.63
TES40	TES40	10	56.34
TES250	TES250	10	70.84
TGS2978	TGS2978	12	14.95
TES618	TES618	12	15.07
TGS153	TGS153	12	28.96
