# Supplementary material for: Association Mapping of Main Tomato Fruit Sugars and Organic Acids
Source: Front Plant Sci. 2016 Aug 26;7:1286. doi: 10.3389/fpls.2016.01286 (PMC4999453; doi:10.3389/fpls.2016.01286)
Supplement: Table S4 — The Pearson correlation coefficients (r) among sugars, organic acids, nutritional traits, and volatiles. [file Table4.XLS]

## Sheet: Sheet1
Table S4 The Pearson correlation coefficients (r) among sugars, organic acids, nutritional traits and volatiles
Trait	Fructose	Glucose	Surcose	Galactose	Myo-inositol	Allose	Threitol	Octanol	Citric acid	Malic acid	L-Proline	Butanoic acid	L-Glutamic acid	Gluconic acid	Hexdecanoic acid	Octadecanoic acid	Butanedioic acid
Fructose	1	0.790**	0.187*	0.787**	0.098	0.043	0.128	-0.345**	0.126	-0.185*	-0.055	0.087	-0.289**	0.011	0.024	0.149*	-0.283**
Glucose	0.790**	1	0.159*	0.958**	0.08	-0.035	0.088	-0.324**	0.148	-0.204**	-0.034	0.132	-0.265**	0.002	0.032	0.086	-0.294**
Surcose	0.187*	0.159*	1	0.179*	0.061	-0.161*	0.509**	-0.212**	0.159*	-0.121	0.113	0.107	-0.037	-0.08	0.01	-0.063	-0.152*
Galactose	0.787**	0.958**	0.179*	1	0.128	0.013	0.13	-0.309**	0.152*	-0.186*	-0.033	0.105	-0.283**	-0.002	0.038	0.093	-0.291**
Myo-inositol	0.098	0.08	0.061	0.128	1	0.396**	0.057	0.176*	0.493**	0.509**	0.524**	0.518**	0.121	0.283**	0.104	0.192*	0.195**
Allose	0.043	-0.035	-0.161*	0.013	0.396**	1	0.171*	0.434**	0.005	0.362**	0.244**	0.109	0.250**	0.511**	0.341**	0.331**	0.424**
Threitol	0.128	0.088	0.509**	0.13	0.057	0.171*	1	0.009	0.017	0.092	0.071	-0.024	-0.142	0.139	0.249**	0.016	0.054
Octanol	-0.345**	-0.324**	-0.212**	-0.309**	0.176*	0.434**	0.009	1	0.002	0.538**	0.423**	-0.014	0.273**	0.443**	0.137	0.025	0.796**
Citric acid	0.126	0.148	0.159*	0.152*	0.493**	0.005	0.017	0.002	1	0.315**	0.555**	0.470**	0.042	0.452**	-0.018	-0.137	0.11
Malic acid	-0.185*	-0.204**	-0.121	-0.186*	0.509**	0.362**	0.092	0.538**	0.315**	1	0.786**	0.562**	0.367**	0.418**	0.179*	0.045	0.609**
L-Proline	-0.055	-0.034	0.113	-0.033	0.524**	0.244**	0.071	0.423**	0.555**	0.786**	1	0.622**	0.307**	0.427**	0.109	-0.044	0.527**
Butanoic acid	0.087	0.132	0.107	0.105	0.518**	0.109	-0.024	-0.014	0.470**	0.562**	0.622**	1	0.221**	0.242**	0.094	-0.012	0.132
L-Glutamic acid	-0.289**	-0.265**	-0.037	-0.283**	0.121	0.250**	-0.142	0.273**	0.042	0.367**	0.307**	0.221**	1	0.235**	0.233**	-0.071	0.350**
Gluconic acid	0.011	0.002	-0.08	-0.002	0.283**	0.511**	0.139	0.443**	0.452**	0.418**	0.427**	0.242**	0.235**	1	0.167*	0.028	0.459**
Hexdecanoic acid	0.024	0.032	0.01	0.038	0.104	0.341**	0.249**	0.137	-0.018	0.179*	0.109	0.094	0.233**	0.167*	1	0.127	0.116
Octadecanoic acid	0.149*	0.086	-0.063	0.093	0.192*	0.331**	0.016	0.025	-0.137	0.045	-0.044	-0.012	-0.071	0.028	0.127	1	-0.022
Butanedioic acid	-.283**	-0.294**	-0.152*	-0.291**	0.195**	0.424**	0.054	0.796**	0.11	0.609**	0.527**	0.132	0.350**	0.459**	0.116	-0.022	1
FW	-0.118	-0.158*	-0.141	-0.154*	-0.085	-0.044	-0.114	0.067	-0.106	0.147	0.067	0.002	0.119	0.001	-0.026	-0.141	0.106
ED	-0.289**	-0.284**	-0.202**	-0.271**	0.118	0.198**	-0.109	0.649**	0.169*	0.376**	0.395**	-0.049	0.220**	0.309**	-0.113	-0.138	0.628**
PD	-0.321**	-0.316**	-0.317**	-0.312**	-0.051	0.198**	-0.152*	0.570**	-0.145	0.234**	0.105	-0.205**	0.314**	0.144	-0.015	-0.127	0.437**
AsA	0.202**	0.161*	0.102	0.165*	-0.164*	-0.085	0.078	-0.462**	-0.259**	-0.369**	-0.470**	-0.136	-0.132	-0.309**	0.127	0.132	-0.534**
SSC	0.274**	0.270**	0.177*	0.283**	-0.054	0.115	0.280**	-0.365**	-0.163*	-0.277**	-0.322**	-0.029	-0.165*	-0.076	0.197**	0.187*	-0.395**
LYC	0.018	0.047	-0.094	0.061	-0.012	0.044	-0.041	0.022	-0.182*	-0.072	-0.142	-0.133	-0.099	-0.164*	0.038	0.284**	-0.051
CAR	-0.009	-0.031	0.064	-0.001	0.212**	0.168*	0.086	0.230**	-0.025	0.204**	0.155*	-0.018	0.141	0.119	0.023	0.098	0.247**
N3O	-0.04	-0.059	-0.013	-0.049	0.089	0.114	0.008	0.033	-0.045	0.003	-0.054	-0.037	0.036	0.062	0.033	0.121	-0.021
MBO	0.152*	0.128	-0.104	0.123	0.122	-0.06	-0.108	-0.196**	0.098	-0.097	-0.062	0.076	-0.068	-0.059	-0.05	0.018	-0.210**
PTO	0.017	-0.022	-0.097	-0.011	-0.01	0.001	-0.07	-0.058	0.016	-0.058	-0.002	-0.022	-0.077	-0.009	-0.031	0.038	-0.065
HXO	0.019	-0.001	-0.006	0.002	0.075	0.042	0.022	0.042	-0.068	-0.005	-0.003	0.004	-0.057	0.002	-0.029	0.124	-0.005
X2O	0.102	0.034	0.008	0.044	0.126	0.220**	0.160*	0.034	0.122	0.052	0.108	0.057	0.011	0.218**	0.041	0.122	0.109
X3O	0.057	0.03	0.017	0.037	0.029	0.051	0.002	-0.09	0.062	-0.086	0.033	0.05	0.018	0.076	-0.009	0.039	-0.106
MHO	-0.074	-0.09	-0.125	-0.105	0.071	0.174*	-0.097	0.172*	-0.019	0.076	0.062	0.016	0.09	0.108	0.034	0.208**	0.171*
PEO	-0.001	-0.022	0.279**	-0.023	-0.099	-0.186*	0.054	-0.193*	0.068	-0.181*	-0.044	-0.053	-0.04	-0.151*	0.022	-0.004	-0.245**
MSA	-0.125	-0.131	-0.111	-0.156*	-0.133	0.006	-0.051	0.233**	-0.083	-0.01	-0.013	-0.104	0.171*	0.092	-0.025	-0.027	0.234**
BIO	-0.171*	-0.085	-0.129	-0.047	0.071	0.003	0.041	0.029	0.186*	0.103	0.098	0.076	-0.007	0.153*	0.006	-0.152*	0.064
N3N	0.048	0.017	-0.003	0.059	0.007	0.124	0.168*	-0.082	-0.09	-0.032	-0.203**	-0.122	-0.067	-0.018	0.095	0.122	-0.164*
MHN	0.043	0.019	-0.085	0.013	0.055	0.1	-0.066	0.015	0.017	-0.068	0.017	0.008	0.033	-0.018	-0.048	0.112	0
GYN	0.037	0.028	-0.126	0.008	0.039	0.048	-0.086	0.061	0.035	0.057	0.098	0.095	0.016	0.025	-0.04	0.079	0.049
EUG	-0.153*	-0.148	-0.152*	-0.178*	0.04	0.084	-0.133	0.377**	0.057	0.244**	0.289**	0.051	0.201**	0.250**	0.068	0.011	0.321**
IBT	0.041	0.012	-0.023	0.003	0.014	0.066	-0.02	0.002	-0.045	-0.051	0.015	-0.042	-0.028	-0.053	0.117	-0.037	0.027
LMN	0.102	0.082	0.091	0.063	-0.092	-0.098	0.126	-0.153*	-0.059	-0.115	-0.091	-0.044	-0.096	-0.09	0.005	-0.002	-0.150*
PFA	-0.017	-0.064	-0.177*	-0.039	0.007	0.093	0.078	0.074	-0.037	0.036	0.027	-0.071	0.019	0.082	0.065	0.027	0.078
BCT	0.176*	0.190*	0.098	0.195*	0.065	-0.126	-0.06	-0.287**	0.032	-0.191*	-0.09	-0.001	-0.118	-0.13	-0.082	0.119	-0.287**
GRA	-0.032	-0.052	-0.101	-0.064	0.039	0.096	-0.091	0.211**	0.008	0.057	0.103	0.023	0.056	0.098	0.034	0.147	0.187*
NRA	-0.033	-0.032	-0.021	-0.006	-0.027	-0.002	0.064	0.031	-0.13	-0.059	-0.114	-0.128	-0.033	-0.087	0.001	-0.003	-0.049
X3A	0.131	0.09	0.151*	0.08	0.019	0.02	0.188*	-0.084	0.092	-0.041	0.081	0.067	-0.009	0.04	-0.002	-0.029	-0.071
X2A	-0.018	0.013	0.005	0.012	0.277**	-0.032	-0.025	0.003	0.048	0.123	0.1	0.056	-0.156*	-0.088	-0.082	0.068	-0.028
HXA	0.1	0.096	-0.073	0.066	0.018	0.128	0.037	0.022	-0.006	0	0.088	0.102	0.025	0.042	0.072	-0.003	0.036
HPA	0.105	0.043	-0.02	0.032	0.026	-0.012	-0.024	0.018	0.079	-0.053	0.079	0.056	-0.024	0.05	0.02	0.008	0.019
HTA	0.058	0.015	-0.011	0.018	0.07	0.065	0.017	-0.029	0.079	-0.052	-0.001	-0.047	0.067	0.003	0.051	-0.05	0.011
NAA	-0.005	-0.045	-0.152*	-0.035	0.001	0.025	-0.058	0.162*	0.005	0.078	0.103	-0.009	0.118	0.032	0.033	-0.009	0.201**
BDN	0.046	0.025	-0.015	0.019	0.024	0.260**	0.183*	0.019	-0.023	0.058	0.064	0.056	0.016	0.141	0.088	0.13	0.046
PEA	-0.01	-0.002	-0.018	0	-0.003	-0.025	0.036	-0.111	-0.064	-0.035	-0.147	-0.106	0.009	-0.006	-0.038	0.034	-0.13
Note: FW, fruit weight; fruit equatorial diameter (ED) ; fruit polar diameter (PD); AsA, ascorbic acid; SSC, soluble solid content; LYC, lycopene; CAR, beta-carotenoid; 1-Penten-3-ol, N3O; 3-Methylbutanol, MBO; 1-Pentanol, PTO;1-Hexanol, HXO; (Z)-2-Hexen-1-ol, X2O; (Z)-3-Hexen-1-ol, X3O; 6-methyl-5-Hepten-2-ol, MHO; 2-Phenylethanol, PEO; Methyl salicylate, MSA; Beta-ionone, BIO; 1-Penten-3-one, N…
Data for morphological traits (FW, ED, PD) (in Black) and nutritional traits (AsA, SSC, LYC, CAR) (in Red) were available in Zhang et al. (2016)
Data for the 28 volatiles (in Blue) were available in Zhang et al. (2015)
*, P<0.05; **, P<0.01
